# Supplementary material for: Flavonifractor plautii as a Next-Generation Probiotic Enhancing the NGP F/P Index in a Simulated Human Gut Microbiome Ecosystem
Source: Pharmaceutics. 2025 Dec 12;17(12):1603. doi: 10.3390/pharmaceutics17121603 (PMC12736906; doi:10.3390/pharmaceutics17121603)
Supplement: Supplementary file 1 [file pharmaceutics-17-01603-s001.zip]

Archive with 1 entries (1 files):
- pharmaceutics-3994224-supplementary.pdf
